# Supplementary material for: Photocatalytic Hydrogen Production Using Porous 3D Graphene-Based Aerogels Supporting Pt/TiO2 Nanoparticles
Source: Gels. 2022 Nov 7;8(11):719. doi: 10.3390/gels8110719 (PMC9689606; doi:10.3390/gels8110719)
Supplement: Supplementary file 1 [file gels-08-00719-s001.zip]

Archive with 1 entries (1 files):
- gels-1973710-supplementary.pdf
